# Supplementary material for: Comparative study of unsupervised dimension reduction techniques for the visualization of microarray gene expression data
Source: BMC Bioinformatics. 2010 Nov 18;11:567. doi: 10.1186/1471-2105-11-567 (PMC2998530; doi:10.1186/1471-2105-11-567)
Supplement: Additional file 1 — R-package. RDRToolbox_1.0.0.tar.gz: A package for nonlinear dimension reduction using the Isomap and LLE algorithm. It also includes a routine for computing the Davis-Bouldin-Index for cluster validation, a plotting tool and a data generator for microarray gene expression data and for the Swiss Roll dataset. [file 1471-2105-11-567-S1.GZ]

Archive with 26 entries (21 files):
- RDRToolbox
- RDRToolbox/R
- RDRToolbox/R/pairwiseDistances.R
- RDRToolbox/R/generateData.R
- RDRToolbox/R/plotDR.R
- RDRToolbox/R/LLE.R
- RDRToolbox/R/DBIndex.R
- RDRToolbox/R/SwissRoll.R
- RDRToolbox/R/Isomap.R
- RDRToolbox/man
- RDRToolbox/man/SwissRoll.Rd
- RDRToolbox/man/DBIndex.Rd
- RDRToolbox/man/plotDR.Rd
- RDRToolbox/man/Isomap.Rd
- RDRToolbox/man/LLE.Rd
- RDRToolbox/man/generateData.Rd
- RDRToolbox/NAMESPACE
- RDRToolbox/DESCRIPTION
- RDRToolbox/inst
- RDRToolbox/inst/doc
- RDRToolbox/inst/doc/vignette.pdf
- RDRToolbox/inst/doc/vignette.Rnw
- RDRToolbox/inst/doc/plot3D.pdf
- RDRToolbox/inst/doc/RDRToolbox-003.pdf
- RDRToolbox/inst/doc/vignette.bib
- RDRToolbox/inst/doc/SwissRoll.pdf
