# Supplementary material for: Comparative study of unsupervised dimension reduction techniques for the visualization of microarray gene expression data
Source: BMC Bioinformatics. 2010 Nov 18;11:567. doi: 10.1186/1471-2105-11-567 (PMC2998530; doi:10.1186/1471-2105-11-567)
Supplement: Additional file 1 — R-package. RDRToolbox_1.0.0.tar.gz: A package for nonlinear dimension reduction using the Isomap and LLE algorithm. It also includes a routine for computing the Davis-Bouldin-Index for cluster validation, a plotting tool and a data generator for microarray gene expression data and for the Swiss Roll dataset. [file 1471-2105-11-567-S1.GZ › RDRToolbox/R/pairwiseDistances.R]

## Computes the pairwise Euclidean distances between all data samples
##
## input:
##       data: NxD matrix (N samples, D features)
## output:
##	NxN matrix with the pairwise Euclidean distances


pairwiseDistances = function(data){

        num_samples = nrow(data)

        d = t(rowSums(data^2))
        d = d[rep(1, each = num_samples),]
        d = d + t(d) - 2*data%*%t(data)
        diag(d) = 0
        d = sqrt(d)

	return(d)

}
