# Supplementary material for: Comparative study of unsupervised dimension reduction techniques for the visualization of microarray gene expression data
Source: BMC Bioinformatics. 2010 Nov 18;11:567. doi: 10.1186/1471-2105-11-567 (PMC2998530; doi:10.1186/1471-2105-11-567)
Supplement: Additional file 1 — R-package. RDRToolbox_1.0.0.tar.gz: A package for nonlinear dimension reduction using the Isomap and LLE algorithm. It also includes a routine for computing the Davis-Bouldin-Index for cluster validation, a plotting tool and a data generator for microarray gene expression data and for the Swiss Roll dataset. [file 1471-2105-11-567-S1.GZ › RDRToolbox/man/DBIndex.Rd]

\name{DBIndex}
\alias{DBIndex}
\title{
	Davis-Bouldin-Index
}
\description{
	Computes the Davis-Bouldin-Index for cluster validation purposes.
}
\usage{
DBIndex(data, labels)
}
\arguments{
  \item{data}{
	N x D matrix (N samples, D features)
	}
  \item{labels}{
	a vector of class labels
	}
}
\details{
	To compute a clusters' compactness, this version uses the Euclidean distance to
	determine the mean distances between the samples and the cluster centers.
	Furthermore, the distance of two clusters is given by the distance of their centers.
}
\value{
	'DBIndex' returns the Davis-Bouldin cluster index, a numeric value.
}
\author{
	Christoph Bartenhagen
}
\examples{
## DB-Index of a 50 dimensional dataset with 20 samples separated into two classes
d = generateData(samples=20, genes=50, diffgenes=10, blocksize=5)
DBIndex (data=d[[1]], labels=d[[2]])

}
