# Supplementary material for: Comparative study of unsupervised dimension reduction techniques for the visualization of microarray gene expression data
Source: BMC Bioinformatics. 2010 Nov 18;11:567. doi: 10.1186/1471-2105-11-567 (PMC2998530; doi:10.1186/1471-2105-11-567)
Supplement: Additional file 1 — R-package. RDRToolbox_1.0.0.tar.gz: A package for nonlinear dimension reduction using the Isomap and LLE algorithm. It also includes a routine for computing the Davis-Bouldin-Index for cluster validation, a plotting tool and a data generator for microarray gene expression data and for the Swiss Roll dataset. [file 1471-2105-11-567-S1.GZ › RDRToolbox/man/LLE.Rd]

\name{LLE}
\alias{LLE}
\title{
	Locally Linear Embedding
}
\description{
	Computes the Locally Linear Embedding as introduced in 2000 by Roweis, Saul and Lawrence. 
}
\usage{
LLE(data, dim=2, k)
}
\arguments{
  \item{data}{
	N x D matrix (N samples, D features)
}
  \item{dim}{
	dimension of the target space
}
  \item{k}{
	number of neighbours
}
}
\details{

	Locally Linear Embedding (LLE) preserves local properties of the data by
	representing each sample in the data by a linear combination of
	its k nearest neighbours with each neighbour weighted
	independently. LLE finally chooses the low-dimensional
	representation that best preserves the weights in the target
	space. \cr
	This R version is based on the Matlab implementation by Sam Roweis.
}
\value{
	It returns a N x dim matrix (N samples, dim features) with the reduced input data
}
\references{
	Roweis, Sam T. and Saul, Lawrence K., "Nonlinear Dimensionality Reduction by Locally Linear Embedding",2000;
}
\author{
	Christoph Bartenhagen
}
\examples{
## two dimensional LLE embedding of a 1.000 dimensional dataset using k=5 neighbours
d = generateData(samples=20, genes=1000, diffgenes=100, blocksize=10)
d_low = LLE(data=d[[1]], dim=2, k=5)
}
