# Supplementary material for: Comparative study of unsupervised dimension reduction techniques for the visualization of microarray gene expression data
Source: BMC Bioinformatics. 2010 Nov 18;11:567. doi: 10.1186/1471-2105-11-567 (PMC2998530; doi:10.1186/1471-2105-11-567)
Supplement: Additional file 1 — R-package. RDRToolbox_1.0.0.tar.gz: A package for nonlinear dimension reduction using the Isomap and LLE algorithm. It also includes a routine for computing the Davis-Bouldin-Index for cluster validation, a plotting tool and a data generator for microarray gene expression data and for the Swiss Roll dataset. [file 1471-2105-11-567-S1.GZ › RDRToolbox/DESCRIPTION]

Package: RDRToolbox
Type: Package
Title: A package for nonlinear dimension reduction with Isomap and LLE.
Version: 1.0.0
Date: 2010-08-31
Author: Christoph Bartenhagen
Maintainer: Christoph Bartenhagen <christoph.bartenhagen@ukmuenster.de>
Description: A package for nonlinear dimension reduction using the Isomap and LLE algorithm. It also includes a routine for computing the Davis-Bouldin-Index for cluster validation, a plotting tool and a data generator for microarray gene expression data and for the Swiss Roll dataset.
License: GPL (>= 2)
LazyLoad: yes
Depends: R (>= 2.9.0),rgl 
Imports: graphics, grDevices, methods, stats, MASS, rgl
Suggests: golubEsets
biocViews:Dimension,DimensionReduction,FeatureExtraction,Visualization,ClusterValidation,Microarray
Packaged: 2010-10-18 10:42:08 UTC; biocbuild
