# Supplementary material for: Comparative study of unsupervised dimension reduction techniques for the visualization of microarray gene expression data
Source: BMC Bioinformatics. 2010 Nov 18;11:567. doi: 10.1186/1471-2105-11-567 (PMC2998530; doi:10.1186/1471-2105-11-567)
Supplement: Additional file 1 — R-package. RDRToolbox_1.0.0.tar.gz: A package for nonlinear dimension reduction using the Isomap and LLE algorithm. It also includes a routine for computing the Davis-Bouldin-Index for cluster validation, a plotting tool and a data generator for microarray gene expression data and for the Swiss Roll dataset. [file 1471-2105-11-567-S1.GZ › RDRToolbox/inst/doc/vignette.bib]

@article{Tenenbaum,
    author = {Tenenbaum, J. B. and de Silva, V. and Langford, J. C.},
    journal = {Science},
    month = {December},
    number = {5500},
    pages = {2319--2323},
    title = {A global geometric framework for nonlinear dimensionality reduction.},
    volume = {290},
    year = {2000}
}
@inproceedings{Silva,
    author = {Vin De Silva and Joshua B. Tenenbaum},
    title = {Global versus local methods in nonlinear dimensionality reduction.},
    booktitle = {Advances in Neural Information Processing Systems 15},
    year = {2003},
    pages = {705--712},
    publisher = {MIT Press}
}
@article{Roweis1,
    author = {Roweis, Sam T. and Saul, Lawrence K.},
    journal = {Science},
    number = {5500},
    pages = {2323--2326},
    title = {Nonlinear dimensionality reduction by Locally Linear Embedding.},
    volume = {290},
    year = {2000}
}
@article{Roweis2,
    author = {Saul, Lawrence K. and Roweis, Sam T.},
    journal = {Journal of Machine Learning Research},
    month = {June},
    pages = {119--155},
    title = {Think globally, fit locally: unsupervised learning of low dimensional manifolds.},
    volume = {4},
    year = {2003}
}
